# Supplementary material for: miR-708-5p Regulates Myoblast Proliferation and Differentiation
Source: Vet Sci. 2022 Nov 18;9(11):641. doi: 10.3390/vetsci9110641 (PMC9694511; doi:10.3390/vetsci9110641)
Supplement: Supplementary file 1 [file vetsci-09-00641-s001.zip]

Archive with 1 entries (1 files):
- vetsci-1952583-supplementary.xlsx
