# Supplementary material for: miR-708-5p Regulates Myoblast Proliferation and Differentiation
Source: Vet Sci. 2022 Nov 18;9(11):641. doi: 10.3390/vetsci9110641 (PMC9694511; doi:10.3390/vetsci9110641)
Supplement: Supplementary file 1 [file vetsci-09-00641-s001.zip › vetsci-1952583-supplementary.xlsx]

## Sheet: Sheet1
Table S1: overlapped target genes of hsa-miR-708-5p and mmu-miR-708-5p
target genes of has- miR-708-5p	target genes of mmu- miR-708-5p	overlaped target genes
DNMT3B	GTF2E1	CMKLR1
P2RX4	TBC1D5	ZSCAN12
PITPNB	NAA10	SKA1
TOMM40L	CAR5A	NAA30
STK33	CAVIN1	XPOT
STING1	TGFB2	DAG1
COQ10B	ACVRL1	LGALS8
PTPRT	GPR83	RBMS3
FDXACB1	XPR1	MAST4
ZNF709	PCLO	TAOK1
RSU1	TPMT	CDS2
TMEM74	MRE11A	TKT
MPP7	SLC1A4	RASGRF1
CMC1	ELOVL1	TOR1AIP1
ZNF778	GOLGA7	SOGA1
PXDC1	TSC1	KCTD20
GRAMD1C	XK	INPP5E
SLC36A4	TBX18	RBBP5
ZNF844	CCDC47	USP47
WRAP53	NUTF2	U2SURP
DDX58	DNAJB4	CDCA4
ADGRF5	PSD3	AFG1L
ZNF451	AMER2	BRI3BP
UBE2J1	GORASP1	HNRNPA3
GDF2	VMN1R56	TIMM10B
UBAP1	ZFP456	NR3C1
NUDT11	PDE1C	HDHD2
LSG1	LIN7A	URGCP
PCDHB11	RTL4	SLC35A3
INTS2	MED22	CHODL
SPRING1	POLR3A	EBF1
CNR2	PHF20L1	CHTF8
EIF4A2	MROH1	TRAF3
MTAP	PFKFB3	BOLL
SLC9A2	CRPPA	GK5
SRPRA	RPH3A	SRRM1
NDUFS1	ZFP111	LCOR
PDE1A	SMIM8	MTMR3
MXI1	ZFP660	SYT7
OLFM4	KRTAP6-5	INPP4A
ZNF22	RAB31	BCAT1
FAF1	IPO9	CAPN6
SHOC2	ALDH5A1	CBX2
NCKAP1	NKAIN3	EHF
ZBTB44	1700025G04RIK	EMP2
TCAF2	KCNH7	GABRA2
EXTL3	ETFRF1	MTPN
ENTR1	IRX3	HOXD12
DEDD	CSTF2	NIPSNAP1
PJVK	FIG4	INTS6
SSTR2	PTP4A3	PIK3CA
IGF2	TMEM175	PPIA
SSX2IP	CRACR2A	ALDH1A2
NBPF15	HBEGF	SCN7A
SLC11A2	TNFRSF19	STAG1
ZNF783	COMMD5	TEAD1
TTLL6	BFSP2	TNFAIP1
LDLRAD4	DGKH	ABCG1
C14ORF132	TRIM45	CDK6
IFT22	ZBTB39	DIO2
SLC9B2	PLCH1	EFNA5
JAGN1	COQ4	FGFR2
ADTRP	E130311K13RIK	NR6A1
CALHM2	HOXD8	GNB5
CEP41	RGS17	HIPK3
GNG12	DDIT4	HMGA2
MRPS35	RNFT1	HOXC13
DR1	PCDHB3	HP1BP3
BNIP3L	2610008E11RIK	IL6ST
TMEM238L	SGSM1	IRS1
ATP7B	APEX2	LMO4
OR51A7	GSTM6	SMAD2
LEFTY2	GCFC2	NNAT
NOL4	TIMM29	NRF1
FNDC10	LLPH	PDE3B
SEC11A	ILDR2	PRKCE
BDNF	ZFP24	RFX3
KRT80	NTM	SCN8A
FGF23	GRAMD2	STX3
SHH	TDRKH	TBPL1
LPIN1	SPAST	NR2C2
FLI1	ARFGAP3	SPRY4
OR51E1	ARPP19	SLC7A11
C1ORF74	SHISA5	ADD2
BHLHA15	GM7072	SP100
CAPRIN1	TMEM45A2	HDGFL3
AUNIP	SHLD1	SHROOM3
TSN	ZFP14	HS6ST1
HIC1	CDKN2AIP	BCL11A
EFCAB11	ENTPD4B	NUP50
CDK20	SPATC1L	EMCN
CKAP5	TMEM19	NFAT5
SLC2A5	NLRP3	STAM2
TAF12	TMCC3	GRIA4
B3GNT4	ZBTB2	HTRA2
CMPK2	CCDC158	ARIH1
CHRNB4	EXOC2	LMBR1
RPL10	ZDHHC20	TMOD1
MGLL	FAM107A	STK32B
STOML1	RPS24	EIF4E2
GDAP1L1	RCBTB1	SYNJ2BP
BMPR1B	HNRNPUL1	POLR3D
QTRT2	CCP110	WDR13
ZNF382	KCNJ9	CCDC50
CLCN6	PSMA8	WDR48
PAX1	CUL2	MRFAP1
ITCH	TMEM178B	MRRF
FGF1	1110032A03RIK	SRPX2
ALG13	FAM171A1	COA7
SAMD14	TRIM23	CPM
EME2	SYT17	USP15
IL4R	ATAD2B	ARHGAP42
BOD1L2	ABCA8B	DRAM1
ANKFY1	THNSL1	IST1
SPRY1	RASSF2	B3GNT3
TMEM218	DHDDS	LUC7L
TMEM200A	NT5C3B	BRAP
CCDC103	GM11634	JAKMIP3
WDR4	MAP1LC3B	STEAP2
RDX	TMEM229B	FAM234B
TXNRD1	PPARGC1B	TMX4
TCP11	LARP1B	ZMYM2
SERPINB7	SEPTIN3	RIPOR2
TTPAL	D430041D05RIK	ARFRP1
ZNF211	PRDM11	ATXN3
ZNF248	AGFG1	COL25A1
CLOCK	GM9507	CHST15
CHD1	GM36210	CCDC93
TMEM254	FER1L6	CNIH4
G6PC1	GM17266	ACAP2
PTK7	LZTS1	RAB27B
ARPC5	PLIN4	N4BP1
AKAP13	ZDHHC3	E2F6
MARCHF6	PRKAR1A	SPRED1
MCU	DNAJB5	DERL2
BCL2L13	ZFP143	PCDHGA1
JAKMIP2	PRC1	ELAC1
CDH19	MOB2	NSD3
PGR	MINDY2	USP22
RAP2C	GEMIN5	SCUBE3
CFAP410	CPSF4	TMEM263
KCNMA1	ARHGAP26	TMEM151B
DNAJC10	ELK4	LRIG2
SESN3	P2RX5	MAF
C5AR2	NT5C2	LIN28B
CALCRL	ACOX1	TTC9
PRELID1	AQP7	FBXO33
RCN2	GM33989	TMOD2
TBC1D16	TRIM30C	LDB3
PPP2R2B	GM8138	UHRF1BP1
DOCK7	ZFP346	PHF3
ABHD10	PNPLA6	TRNP1
AP1S2	FBLIM1	DGKI
MMP19	BC004004	CTCFL
PPIP5K2	STRBP	INO80D
UNKL	ELF4	NIN
SDHD	ZSCAN18	BACH2
TP53	PGAP2	CREM
ZBTB10	TLCD3A	LAIR1
IGSF9B	GM2115	SMIM13
RASA4B	CHRNA7	ATE1
LMCD1	ADAM12	CNTFR
ZFAND5	ADRB1	LRRC27
CFAP65	ALOX12	NUCKS1
FBXL7	AQP1	TTC39A
LILRA1	RPLP0	RALGPS2
RAB3IP	ARF6	FBXO44
PDK1	ATP6V1B2	FAM219B
ZNF316	OPN1SW	ASXL3
COL26A1	BMP5	NCALD
GABRB3	BMP7	ABAT
OSBPL2	BTG1	NPFFR1
FBXL4	C1QBP	CYP26B1
HARS2	CCND3	RUNDC3A
REXO4	CDK1	CSGALNACT1
ZNF281	CDH16	PRLR
ARFGAP1	CDK5	CIPC
MCM8	CFI	ZEB2
NCAPH	OVGP1	E2F3
BTD	CHRM1	FRMPD4
CERS5	CNTN1	FOXJ3
NLGN4X	COL8A1	SYTL4
P2RX2	MAP3K8	LRRC7
VPS36	CRP	AZIN2
RNASE4	CSNK2A1	ANKRD23
ZNF107	CYP7A1	MEF2D
PIK3CG	DHH	MTERF4
GNA12	DIO1	MBD2
EHD1	MPP3	NAALADL2
CHRNA2	DNASE1L3	MAG
GVQW3	DSG2	PDE7B
TTC1	DDX19A	TMTC1
ADNP	EPS8	PIK3R3
SECISBP2	FXN	TMEM268
LDAH	GATA4	DENND11
SUCO	GCH1	GUCY1A1
HEY1	GPAM	ACP2
RIMS2	GRN	CLMP
MAP3K19	HAS3	ICMT
ELP3	HCCS	ZKSCAN8
FKBP9	HLX	COX15
LRRC49	HNF4A	MCHR1
GCOM1	HSD11B2	RHOQ
TMEM9B	HTR1F	RHOT2
MPZL3	IGFBP3	HIP1
C12ORF43	IL15RA	SEC14L4
GOT2	IL9R	CPPED1
PKNOX1	IRF9	SORD
ADAT2	KCNA2	LARS2
TPT1	KLKB1	RPS15A
FAM120B	KPNA6	ASXL2
CIITA	LRRFIP1	SHE
GLB1L	MAP3K5	CRTC3
SLC35B2	MERTK	C2CD2
RAD9B	ME1	SLC31A1
ZRANB3	MPV17	HSPBAP1
ARMC2	MPZ	FAXC
MON1B	MSI1	CORO2B
PRMT2	MMUT	PRR11
CKAP2	NEO1	UBN2
CALML4	NQO1	SAMD12
UFM1	DUSP8	RNF150
RMDN1	ORC2	UST
OTUD6B	P2RX1	UBXN7
FRG2	PAK3	MB21D2
KIAA1958	PBX1	SERTM1
SH3GLB2	PDE7A	ERC1
SAXO1	PADI2	DIXDC1
HECW1	ENPP1	SEC22C
RABGEF1	PEPD	SCAI
ZNF852	PEX7	C1RL
FIGNL1	PITPNA	AIDA
IQCE	PRKCQ	SETX
TBCE	PKIA	ZBTB40
TTC14	DNAJC3	PAQR9
ADAMTSL4	ABCD3	CFAP300
ZNF286A	RB1	LRRC47
NFATC4	RBPJ	HOOK3
CPEB1	SATB1	PLXDC2
DCLRE1C	CCL6	PHF21A
FAM104A	SLC17A1	LCORL
ARHGEF3	SLC1A1	PRSS8
GPI	HLTF	ATXN7
IL17RA	SSTR1	ST3GAL1
SLC1A3	SSTR3	CAMKK2
ZNF84	SNN	EZH1
COPG2	SOX11	KCNJ6
ROBO2	SS18	KCNB1
TMPRSS4	SLK	RAB30
EI24	STRA6	IGSF11
SEZ6	MAP3K7	TMEM245
DCP1A	HNF1B	CREB5
KHNYN	TCF7L2	MGAT5
ASB15	VPS72
SORBS1	TFAM
SON	TFPI2
SALL2	TGFBR1
CEACAM7	TGFBR2
TMEM106A	TNFAIP6
TSNARE1	TNFSF10
CDH18	UBE2H
DAP	WAS
POLH	WNT3
PTPRK	WNT5A
SGK1	YWHAE
KLHL8	ZFP185
SSR1	ZFP37
MYEOV	ABL2
CCR1	CHRNB1
APELA	AMD1
NSL1	BICD1
TENT2	BMPR1A
MAMSTR	CACNA1C
MRPS18C	CAMK2A
KLF6	CCND2
DTX4	CCNT1
CYB561A3	NOCT
SLC25A45	CTLA4
PIFO	CDC42
SLC29A4	CHAT
ZNF562	CISH
ACER3	CCR9
ZMIZ2	CNP
AMOTL1	IGF2BP1
BCLAF1	CTSC
ARL1	CYP1B1
HMGB3	CYP8B1
AZIN1	DAPK2
TMEM98	DLX2
RBSN	DPM1
P3R3URF-PIK3R3	DPM2
CPD	DRP2
ZNF773	EDA
STXBP6	EN2
FGF17	EPHA2
HMG20A	EPN2
INO80E	ERBB3
MIEF1	ERBB4
CCDC134	FGF14
TMEM59	FGFR1
MED20	FMO5
SEPTIN11	FOS
ZNF827	GDAP2
COMMD9	GM2A
TTC17	GNA15
ST8SIA5	HGF
LIPG	SLC6A4
RBM23	IL11RA2
STARD4	IRS3
FANCM	IRX2
ZBTB8OS	KCNA7
CPEB4	KCNJ16
ST7L	KCNK3
PTPN2	KCNQ2
AP4B1	KLF4
DENND5B	LAMP2
DMKN	LCN4
CDH11	LDLR
SIRT1	LGALS4
DLC1	LRRN2
TVP23B	LY6A
NLRP8	CD200
NAA60	NCAM1
METAP2	NCF1
ARIH2	NCL
AQP4	NFIX
SLC6A11	NKTR
MED29	PADI3
BSPRY	CDK14
FAM114A2	PIK3C2A
GAK	PLP1
QPRT	POU2F1
CDC16	POU2F2
IL17RD	LGALS3BP
MRPL52	PPP1R17
GLUD1	PRNP
LSAMP	PTGFRN
ADAM11	PTGS2
TEP1	PTPN1
OPCML	RS1
AK2	SAA4
FBF1	SEL1L
ALDH4A1	SERF2
TMEM51	ST8SIA1
CAPN9	SNCG
MAGOHB	SORL1
RACGAP1	SPR
C1ORF112	SPTLC2
NUMB	STRN
ZNF326	STXBP4
TMEM125	SUCLG2
SMIM12	ABCC9
TMEM95	SURF4
RPL22L1	SUV39H1
ADCY3	TCEA1
SHROOM2	VAV1
ZNF544	VDAC2
DTYMK	YBX1
GTF2A2	YWHAZ
NPAS1	ZFP106
CXXC4	ZFP41
ITIH5	IKZF2
ZNF436	IKZF4
PTPRO	SLC30A4
GDPD5	CORO1C
TXNDC5	ETS2
GFOD2	HS2ST1
NIPA2	LAMC3
OR14J1	PACSIN2
TIGD6	PRKRA
FCRL5	GRK1
APH1B	RNGTT
AMMECR1L	XRN1
CD99L2	ESRRG
TRAPPC9	MAP3K2
CALN1	MPRIP
LONP2	PLA2G2F
HNRNPU	ATP1B2
CACNG8	AHR
NDRG3	ANKRD1
RASSF4	AR
FCAMR	CD84
FAM172A	ELK3
PATZ1	H2AC18
MAGT1	LHCGR
SLC7A6OS	PNP
PCNX3	RORA
RHBDD1	KDM5C
ZCCHC9	PODXL
NTPCR	TRP53BP1
GINS4	GYG
FAXDC2	TBL2
BAZ1B	GALNT1
ZNF333	HK2
CC2D1B	LY75
DCTN5	PSTPIP2
ZNF559	ZFP68
KBTBD8	PMM1
PLA2G12B	RNF11
BEX2	OPN4
SFT2D3	USP21
RSPO3	GALNT4
ARHGEF39	TTPA
RAB2B	ERO1A
RELT	ZPBP
AJUBA	FBXL17
NR1I2	CRIM1
TRIM33	GNE
MUC13	COIL
EAF1	CDK2
NKD1	CNTNAP1
PIGS	NFATC1
ZNF101	STX1A
GK2	GOSR1
ABCC12	BANP
TRIM3	AVPR1A
TRIM7	BYSL
ZC3H12C	HIF3A
PGAP3	CDKL2
BMF	COL5A3
SELENOI	RWDD2B
MFN1	FANCA
FGF13	KLRG1
CELF6	RFX5
PGLYRP3	POLM
TUBGCP5	POLG
TMEM123	RRAGC
TNFRSF13C	CD244A
CCND1	GPAT4
SRSF10	ZFP326
TSR2	PCDH7
SPAG11B	PDE3A
TECTB	TYK2
FBXO32	PCNX
CDKN1A	SGSH
BTN2A1	IMPA1
CDKN2B	ARL6IP1
COLQ	SMAD9
ZSWIM1	PFPL
CCDC34	SCAMP4
ZNF280B	MPP5
GPR82	PLCB1
GPR78	RBX1
PTPRA	MMP16
UNC5D	NCOA4
GIMAP1	ZFP113
RAB24	MTCH2
SNAP25	PEX14
DCANP1	BLOC1S6
OTUD7A	RHCG
RAD51	B4GALT4
RFX2	CBLN3
CREB1	GSK3B
KCNK10	GPR132
PCSK6	KRT71
KIAA2013	SORT1
SAMD1	MLST8
HNRNPLL	PNKD
MARS2	MED8
FAM83F	SCAMP5
ZNF689	LGI1
ARL11	ZFP276
TLR8	CLDN13
MPLKIP	B4GALT3
NSMCE3	ZC3H8
GALM	RLBP1
HFE	JPH1
MAPKAPK5	NRIP3
SLC39A11	WNT1
MLC1	CD33
PPTC7	GRPEL2
KCNH5	SLC15A2
TBC1D2B	JMY
SFXN5	WDR12
C15ORF40	KLF13
CHCHD4	HS1BP3
ZNF558	KCNMB4
IL23R	PRPS1
ZDHHC15	NECTIN3
NEIL2	USP14
PIGM	CXCL12
DNAJB7	IL21
MRPL30	TUB
ATP6V0E2	DUSP10
B3GNT7	RALB
UBALD1	SLC13A2
CCSAP	ITM2C
CCDC127	GPRC5B
METTL21A	SIRT2
TIGD1	DDR2
GFRA1	FZD5
SEPTIN6	POLR1E
CACNG5	MAP2K2
FZD3	TOR3A
ANXA11	ETHE1
SIGMAR1	PGPEP1
NUDT2	RHOJ
TRAF3IP2	BMYC
SNX11	PIN1
TPM3	NKIRAS1
LONRF1	AGK
UBTD2	LRAT
ZNF276	PCM1
ZNF491	CLNS1A
PRXL2B	DTX2
SGPP2	ZFP84
NDUFAF6	ETV5
HGSNAT	TRP53RKB
MANEAL	JAM2
SNRNP48	9530002B09RIK
RNF217	ATP6V1G1
ZNF579	RIOK3
RNF168	TOMM20
ZNF555	REXO2
ZNF268	FUCA1
APCDD1	CLCNKA
ZFP3	SELENOS
TCEANC2	LUZP1
IQCK	BHLHE41
PROSER2	NATD1
SNX20	MRPL15
TMEM139	MRPL17
FAM71C	TMEM167
PI16	EIF3F
GPR26	S100A14
MDGA1	CHCHD5
CPNE8	IER3IP1
PANK2	MRPL35
NUP62	EIF1AX
CREG2	ALG5
SIAE	MRPS17
RASGRP4	EAPP
SKP1	BLZF1
ZNF398	APTX
ALDH8A1	MRPS25
IL15	ACOT11
MRPL42	ASRGL1
NFATC3	CENPM
UPP2	EXOSC1
MOB1B	ORMDL3
GABRG1	DCBLD1
ANKS6	TMEM186
KSR2	PLAAT5
GXYLT1	THAP2
FAM98B	SERBP1
ENDOV	RSRC1
SIGLECL1	NAA16
RIMKLA	PCCB
DNAJC5G	AAGAB
SLC9A9	TRIM59
RABL3	2310030G06RIK
MALT1	CISD2
SLC30A8	ACTR6
FMNL3	DZIP1
RHOC	MMACHC
TCF23	EFHD2
SMOX	2610301B20RIK
SOWAHA	ZMYND19
P2RY2	CINP
PIGN	PIGC
GATC	H2AP
PDLIM2	BAG4
PATJ	MTPAP
ACTL6A	FRMD8
PRIMA1	ENTPD4
SESTD1	MTFR1
GSDMA	ABHD15
DTX3	UFL1
PSMF1	ATG12
NLRC3	MFAP1A
HIPK1	RNF125
IL6R	DGAT2
RFLNA	POLDIP2
TMEM119	UBXN4
METTL2A	CDCA5
ZNF233	TMEM86A
GLDN	1600012H06RIK
GPR141	PRORSD1
STARD5	CCNY
GEN1	NACC2
NDUFB6	RETREG3
N6AMT1	BAMBI
MCL1	UBXN2B
GDF7	CHD1L
HEATR3	DCAKD
CYP2U1	OTUB2
RAB23	TRMT12
GSTO2	PRPS2
KIF1B	ZMYM1
ZBTB41	APH1C
RNF41	CPSF4L
BTN3A1	RAB14
PHLPP1	LMBRD1
GANC	9530077C05RIK
UBE2L6	UBE2C
RNASE1	MYCT1
SMYD1	ARL8A
GPRIN3	WASHC1
INSIG1	PPIL1
ZNF600	EIF1B
NKPD1	EBNA1BP2
ZNF615	VKORC1L1
ANKRD45	LNPK
LANCL3	RNASEH2A
DRAXIN	TTC39B
RBM43	FAM241B
VWC2	EXOC1
ZC3H6	LRRC39
CA13	CD209G
AFAP1	FNDC5
CD47	DDO
PRICKLE2	BBX
VAX1	5730455P16RIK
BGLAP	ARRDC2
VAMP1	4921539E11RIK
ARHGAP27	PGM2L1
SFT2D2	SNTG1
DSTYK	CUL5
MTMR2	9130008F23RIK
GAS7	TMEM248
STAMBP	UBIAD1
ERCC1	TNS1
MAP3K3	RHPN2
RBM12B	GRAMD1A
IYD	C2CD2L
AK4	AP2B1
EXT2	ZBTB43
FOXD4	CENPU
SPRYD4	ESCO2
ZC3H12D	NAA50
SHISA6	NSUN4
CD164L2	FBXL20
ZC3H14	SUPT7L
ZMYND11	1600014C10RIK
XKRX	LSM11
ANO5	VPS9D1
SLC25A3	WDR89
WNK1	RRP1B
NFASC	SHISA9
PLA2G5	RPRD2
CSRNP3	SASS6
KDM1B	ZBTB25
MTCH1	TTC19
TRIM26	MACROD2
OGDH	GLRX5
AUTS2	3110082I17RIK
TERF1	1700034I23RIK
CSPP1	CLDN34B2
LYZL1	PPP2R1B
PRKAB1	PPP1R21
PEAK1	PEX26
NT5M	NPL
ARHGAP44	NEBL
NKIRAS2	STK40
RARA	P2RY13
ZNF772	VIT
ZNF235	1700017B05RIK
ZBTB46	TMED5
AGPAT3	4931428F04RIK
MICALL1	GCC1
LAS1L	HSF2BP
THAP6	SCARA5
TMEM214	HYAL6
SFTPB	PLPP6
LRRC3B	SOHLH2
AREL1	SAMD4
ANO6	TMEM33
FAIM2	MAU2
ITGA7	POMK
NFYB	TBC1D30
PPIF	SNX16
PDCD11	C2CD5
ARHGAP22	KLF17
FBXW4	SLX1B
ATF6	PLPPR5
SUSD4	CDYL2
AHCTF1	NLN
MAPRE3	URB1
SLC25A48	AP3M2
MYLK4	RAP2A
ADCYAP1R1	CLYBL
GTF2IRD1	ERP44
ANO1	PRSS23
TANC2	KNL1
ZNF793	HAUS8
ZNF280C	ATG2B
PEAR1	MGRN1
MSTO1	DNAJC18
CD1B	ACTRT3
AGAP1	CATSPERG2
ADAM23	TICRR
CD28	TSTD3
NCBP2	ZKSCAN1
CHCHD6	CREBRF
SKP2	GABPB2
SEMA5A	TCAF1
MEP1A	PIGH
GRB10	NOL3
FAM71F2	NUS1
ZNF517	RABEP2
ZFHX4	H1F1
GLE1	SLC26A5
ERCC6L2	CEMIP
TCP11L1	RAD54L2
TP53BP1	APOBEC1
SLC6A2	SLC22A8
CCDC102B	TGFA
ILVBL	KEL
THOP1	ZFP423
SLC25A23	EIF4H
COL20A1	AFF4
TMEM50B	CNNM2
PPM1F	PCDHGB1
DNASE1L1	PCDHGB2
EOLA2	PCDHGB4
NLGN4Y	PCDHGB5
CAPN13	PCDHGB6
FRG2C	PCDHGB7
MAP4	PCDHGC4
ATP2B2	PCDHGC5
ACTR8	PCDHGA2
C1QTNF2	PCDHGA4
CANX	PCDHGA6
PDE10A	PCDHGA7
AP5M1	PCDHGA8
ALDH1L2	PCDHGA9
RASA1	PCDHGA10
PLEKHA2	PCDHGA11
USP35	PCDHGA12
TRAPPC2	OPHN1
EPS15	SPOCK2
NPHP4	RTN3
RSBN1	SLC5A5
POGK	RIMS1
TTLL7	FOXP3
RABGAP1L	PIP4K2B
MAP3K20	VSX1
PRKAG3	TGS1
TMCC1	TIRAP
SHOX2	B3GALT6
CCRL2	SYNPO2
PDGFC	DAB2IP
SLC12A7	PRRXL1
SPINK14	2510009E07RIK
TRIO	CYP4X1
SEMA3A	SLC13A5
CYREN	FAM222A
DOCK4	AMIGO1
GDAP1	TCEANC
RNLS	DAAM2
ACBD5	TARDBP
AKIP1	NPCD
CREBZF	TMPRSS13
BTBD18	CPSF6
RBMS2	ZSCAN4C
MFGE8	ZFP488
NETO2	G2E3
CTNS	ZDHHC18
TRIM65	NUFIP2
YPEL2	DCUN1D2
VPS53	ZFP667
PIGL	ZFP563
GOSR2	DCLRE1B
NEDD4L	DMBX1
RNF24	SZRD1
CFAP61	OTUD7B
SMIM11B	SPECC1
MKLN1	PLS1
ASPH	GM525
ANKRD10	CRYZL2
GPR135	USP40
ZFAND6	PDAP1
MYO1D	CNGA4
THEG5	ABCC4
LARGE1	MMP25
GPR143	GRIN3A
EOLA1	GPR101
GLYCTK	PGR15L
EIF2B2	ACVR1C
SLC25A15	KRT26
NPTXR	KDM7A
HEBP2	FOXR1
NKX2-8	TMED8
SRPK3	GM1322
LYPD3	MYRF
SIGLEC8	AW554918
SESN1	SLC2A13
LSM3	ZYG11B
VENTX	KCNK9
TOR1B	THNSL2
APOBEC3C	BTG1C
TFCP2L1	FOXR2
ZNF354C	TMEM92
RALGPS1	MS4A15
KDM4A	NFATC2
HERPUD1	XAF1
RAB11FIP3	FAM117B
ATG13	SGK3
BMS1	CKLF
PTDSS1	MCIDAS
DAZAP2	GM6377
TSC22D2	RIC3
EPM2AIP1	STK35
CDC42BPA	OBOX7
TOX4	P2RX7
KLHL21	KIF5A
ARNT2	KCTD21
FAM3C	DEFB30
ZNF507	SLC30A2
NLGN1	MKS1
ZHX2	DUSP16
ZNF365	ZFP455
DIS3	LYRM9
SV2C	ODR4
ZNF292	NRP2
ZNF609	A4GNT
CDK12	HDX
DNAJC9	BICDL1
CLEC16A	PARP8
ANKS1A	PARD3B
WSCD1	TRAPPC10
SASH1	LCLAT1
DPY19L1	CEP76
JADE2	SAPCD2
SPECC1L	LRP2
POFUT1	ADAMTS14
NUP188	KCNG1
POLR2M	KCNH4
ZZZ3	DPY19L4
PTPN20	MAP9
PYGO1	KLHL42
FGFR1OP2	TLN2
ZBTB20	ALG6
RAP1B	MPHOSPH9
NBEA	L3MBTL1
RRP7A	SETD2
DCAF8	VMA21
CRLF3	CEP164
ADIPOR1	GRM5
SH3GLB1	ANKRD44
RBMX2	PLCD4
MRPS2	BRWD3
MRPS23	ZFP664
IRAK4	MECP2
PIAS1	EFR3B
HEMK1	SPATA31D1C
VGLL3	TSPYL5
TACO1	MYORG
CLDN18	TRAPPC13
RNF141	CLDN34B1
OSER1	PTRH2
PCDH12	PIK3C2B
MAPT	GM14308
POLA1	DNAJC28
APLN	GM14434
CPSF2	ABLIM1
POLE3	PCDH19
CYP3A4	CDCA2
SOX6	PPM1H
KLK15	CELF2
EPDR1	SNX12
TRIM44	ZSCAN4F
BNC2	ANXA7
TRIT1	FAM214A
OTUB1	LRRC32
NUP62CL	CD247
MFSD6	SOX5
CWC25	P2RY10B
CMTM6	TRP63
CT55	ALDH7A1
FAM118A	DLGAP1
SLC35A5	EPB41
FKBP14	GSPT1
MOCOS	BEST2
NRDE2	IQSEC1
PLEKHJ1	DENND6A
AKIRIN2	SMIM17
NDC1	SLC39A14
TMEM38B	BEAN1
SLF2	GM14124
MRPS18A	ZFP937
RIC8B	CHID1
RPRD1A	MOAP1
DNAJC11	GON7
MOB1A	GM20604
UBA6	GM10778
SLC47A1	GM12886
UQCC1	HBS1L
CCDC25	SLC25A44
AP5S1	ZFP691
TXLNG	UBE2V2
SLC39A9	LRRC57
BDP1	PPP1R16B
LGR4	OCIAD1
LRRC59	ALS2
AP1AR	FAM168B
ETNK1	FAM78B
CHST12	A130010J15RIK
LENEP	IL1RAPL1
SVOP	GALNT6
BAIAP2L1	MYEF2
PCDHB4	ARHGAP4
CLN8	RSPH4A
GNMT	LRRC38
GPR27	YTHDC2
KCTD5	SUZ12
MTRF1L	RALYL
VSIG10	INKA2
CHST7	ELAVL4
ASAH2	COPS9
MAP3K7CL	TBCK
HMCES	CYP2D22
LHX9	HSD17B13
RGMA	SEMA4A
CTNNBIP1	ATL3
CD248	ITPRIPL1
SCYL3	CYTH3
JPH2	PTPN5
NAV1	CRB2
SPC25	FAM102B
GALNT16	FBXO27
STRIP2	CCDC167
PLEKHH1	FAM76A
KCTD16	CRACD
PDP2	TBC1D24
NLGN2	HOMER2
CNTN3	ADD3
ZBTB4	PWWP2A
FGF12	SLC25A25
GINS1	ERLIN1
SEZ6L	SLC66A2
RNASEL	TSTD1
CROT	MOSMO
BRINP2	SH3PXD2A
TP53INP2	HEPHL1
CHST6	CCDC78
HRH4	NSUN6
ALOXE3	PHC3
TRIB2	DCAF17
ADAM22	ARMC8
TGIF2	SLC38A1
FGA	ZFP651
HAND2	CCDC85A
GAN	ZFP764
NXF3	TAF9B
FAM204A	TRMT2B
NSUN3	CDK19
CHP2	FFAR2
CLSPN	CDADC1
TP53AIP1	MTHFD1L
VSIR	IPCEF1
SIL1	RBM20
ZMAT3	TRIM66
PRRX1	NOD1
TRMT2A	SLC14A1
HIPK2	MAP3K9
RUSF1	GM37013
ATPAF1	GM2026
CERK	BFAR
AEN	HOMEZ
RMND5A	AFAP1L2
NMNAT1	WBP1L
PCDH20	ELAVL2
REEP1	NSD2
MARCKSL1	CALY
INTS3	DCUN1D4
METTL1	CCDC7A
SIGLEC1	RCC1
DUSP26	AW551984
YIPF2	REEP3
SLC30A5	CEP85L
TRIM48	NPY2R
DHX58	CYB5R2
ILRUN	JMJD1C
GNPTAB	GM6408
BRCC3	ALG11
TTC13	NBR1
NKAP	PPIL2
ERVMER34-1	ST6GAL1
ARMH3	ZFP410
OGFRL1	CBLL1
PANK3	TET1
HECTD3	NAT8F7
SAP30L	BC035044
BBS1	4933402D24RIK
NOL9	GM4724
COLGALT1	GFI1
DHRS12	OLFR631
ALG9	WNK3
CARF	IPPK
SHCBP1	ZC3H11A
FAM124B	TRPC6
DOK3	CACNB1
L2HGDH	AGBL4
FOXRED2	SEPTIN4
TMEM62	DTNA
EDC3	UNK
CENPC	NPR3
CTSB	KANSL2
EDN2	SH2B1
EYA3	AMPH
FCN1	TGFB1I1
FGF7	ZFP12
FOXO1	FBXO41
FMOD	WIPF1
AFF2	RORB
FUT4	ARHGEF9
GFAP	ATP1B4
GRSF1	RP2
IRF1	CNOT6
ITGB5	ACCS
ITPR2	ZSCAN29
IVD	H6PD
KCNA6	SNPH
KCNF1	CUX1
KPNA4	XLR
KRT4	ZFP827
LAMC1	NRN1L
LCP1	UMAD1
LEPR	RNF13
LIFR	VEZT
LRP3	KCTD6
LYN	TTYH3
MXD1	ZCCHC4
MAS1	GPR161
MCC	PRKAG2
CXCL9	CHD9
MAP3K11	ZFP92
MSN	TMEM260
IRF4	SPATA13
NCBP1	SLC17A8
NEK2	GLB1L2
PAFAH1B2	IRF5
PAWR	TMEM209
PDK4	FUNDC1
PIK3C3	ALDH6A1
PLAUR	HMGXB4
PLD1	RAB3D
PLGLB2	HSF1
PPP1R10	CYB5RL
MAPK6	SCAMP1
QSOX1	UBE2Q2
PTPN9	CCDC28A
PTPRJ	XPNPEP3
RAP2B	GUCD1
RGR	KDM1A
S100A3	FOXP1
SRSF3	NYAP1
ITSN1	LTO1
SHB	HMBOX1
SLC6A12	TRMT10A
SP1	TWNK
SRP14	DDIAS
SRY	CCNDBP1
SYN2	TSTD2
TGFB3	TLCD4
SEC62	FAM110B
TRIP6	LRRC19
YY1	ERRFI1
ZNF141	KLRH1
ZNF207	DPH6
FZD7	IL1RL2
RAD54L	SENP5
DYRK3	ADAT1
DOC2B	EMILIN2
SUPT3H	SOCS4
SEMA7A	ROGDI
BHLHE40	NUP155
DEGS1	KRT75
KLF7	PPP1R14C
STC2	EDARADD
SKAP1	PGS1
SSNA1	STK17B
KCNK5	MMAA
INPP4B	RRP8
CFLAR	ZDHHC7
SGPL1	ADI1
ZPR1	YARS
CDK5R2	ELOVL5
USP13	TANGO2
RPL14	PIM2
KYAT1	SOCS7
CTSS	EDEM1
DUSP3	ASH1L
EIF2S1	SATB2
STOM	STARD7
F2RL2	ACAT1
GTF2F2	TNRC6B
HABP2	CCDC92
IREB2	PLEKHA5
PRKAR2A	NETO1
S1PR2	LYPD1
SOCS6	LPCAT3
CD83	NEK9
TGFBRAP1	YIPF3
SEMA4F	BTBD2
RIN1	WFDC5
RGS6	YTHDF2
CBLN1	UBL4A
COL6A3	UTP25
FOXE1	MFAP3
FLOT2	NIPAL2
GOLGA2	FAM160B1
NAP1L1	EPB41L5
SCN2B	THUMPD1
WNT7A	EIF4B
NPHS1	OBOX2
LATS1	PITPNC1
RABEP1	CABLES2
CCPG1	SUMF1
TXNL1	CDK5RAP2
POLR2D	RHBDD2
ARHGAP29	LSS
ONECUT2	PRR15L
LITAF	ZADH2
SLC12A4	TESK2
FXR1	LRCH4
RBM8A	ZFP768
PTBP3	ZBTB6
CBL	FAM199X
EGFR	RPS6KA3
FOXG1	PKNOX2
GPR12	HOMER1
GRK5	SEC63
MPL	PNMA3
PRKAB2	TMEM41B
PTPN14	DNAJB13
AKT3	MBOAT1
NFIB	CMTM4
NHLH1	NARS2
NIT1	TTC26
SNUPN	FAM210A
PDCD7	CCDC186
CNIH1	CD300E
GDF11	B3GAT2
ZMPSTE24	FCSK
MAT2A	SLC16A13
MTF1	ZFP871
PRCC	ZFP11
SIX1	ADAMTS18
SOX1	HACE1
TSNAX	MTRR
CLPP	SH3BGRL2
CD164	MFSD4A
ENDOU	TMEM71
HTR3B	NUTM1
LPO	TMEM120A
NTS	CDC14B
PA2G4	SERINC5
RANBP2	DNM3
STK4	STRADB
TSG101	SPOUT1
PGRMC2	COQ3
EMG1	SEL1L3
AGPAT1	SDAD1
MTHFS	FBXW8
CLN5	STK38L
TRIM27	SH3RF3
RRAGA	SLC7A14
USP39	RGP1
ZNF234	VAT1L
MTHFD2	CSNK1G1
SDCCAG8	EIF5
CLPX	TICAM2
FGL2	AMZ1
MMP24	RAB8B
CD6	PSKH1
MSMO1	AGBL5
BTG2	PGM5
ZBTB33	STBD1
ZFPL1	1810030O07RIK
CALM1	ZFP689
RASA4	CDCP3
WASF2	HSDL1
KRR1	SNIP1
CEP43	LPAR4
BTN3A2	CNTLN
ZNF81	MOB3C
ZNF175	EOGT
FZD10	SPTY2D1
GPR45	STN1
CHP1	GPD1L
GPR182	FAM78A
PSEN1	HCAR1
DGAT1	EDA2R
AP3M1	RAB39
CD2AP	TMEM169
PRDM2	NPSR1
ZNF346	FCHSD1
MORF4L2	P3H4
MYCBP	SPIRE1
OR3A3	ARHGAP18
OR8B8	USH1G
PRDM4	NWD1
PRND	ZFP944
H2AZ2	NWD2
IFIT5	TMEM229A
PSD4	TACC1
TLL1	MSRB3
STK39	LRRC58
ZNF180	GLT28D2
CTNNA3	DOP1A
SHPK	OCRL
FLRT3	SLC26A9
FAM216A	PRDX6B
YPEL1	DCAF5
KCNJ14	ARL4C
DSE	SLC9A7
GREM1	SLC41A2
SLC25A24	RAB5B
FADS1	RTL6
WDR37	KANSL1L
DCPS	CFAP74
CRIPT	VGLL4
IMPA2	ATMIN
COA1	AWAT2
B9D1	ZSCAN20
CCNE1	SLC35E1
ZDHHC1	ZFP459
SNAP47	TMEM150B
CD276	HAPLN4
GRAP	TRP53INP2
ATL2	PIK3IP1
FAM124A	TBCC
PRUNE2	SNAPC1
TMEM230	ATP1A2
VPS26C	NOP16
WDR53	MFSD11
CEP83	ATCAY
DYRK1A	B3GNTL1
KNDC1	ENTPD3
ZNF136	ZFP365
SIGLEC16	PCED1A
CFAP92	TRIM36
KIDINS220	ADCK2
SLC8A1	FIBCD1
ZNF320	ZFP956
HLCS	RFESD
ST18	USHBP1
SMIM31	IPO7
CTXND1	SIRT6
SCN1A	RERG
SERTM2	AP1S3
TMEM269	FAM189A1
BRAF	KCNV2
PFKM	RBFOX1
RNF227	SLFN5
MCCC2	TAFA3
CRYL1	GADD45GIP1
POLR1C	TNFSF18
NKG7	NANOS2
AIG1	ARID4B
SRSF7	TBX20
LRCH3	GBP6
PERCC1	COA5
RGSL1	ABRAXAS2
ZNF763	TNRC6C
ZNF275	GMIP
FAM149A	CES2B
SBK2	ORAI3
ZNF479	TSPYL3
SHPRH	HJURP
REELD1	MRPL48
LIMS1	CEP135
PLD5	ZFP781
FOXN2	ECE1
THOC3	CLEC4A1
NHEJ1	RTL3
IRS4	ZFP870
H2BC4	METTL21E
GGTA1	DBX2
CTXND2	WDR26
PTCHD4	STUM
RAD21L1	GM13547
MR1	CTNND1
CAPRIN2	AMBRA1
AGTR2	6430550D23RIK
OR52K1	CD59B
OR2L2	SLC6A17
PNMA8C	SYT6
DPYSL3	GASK1B
POM121	TAL1
BICRAL	TEX47
TOMT	RAN
CNPY1	ENO2
S1PR1	SSU2
EIF2B1	CNTN4
GALR1	GSDME
APOA2	TMC3
ARF3	ATXN2L
ARF5	SHANK2
ATF3	CD209F
ATP2B4	NRG1
ATP6V0C	CNN1
CD8A	UBE4A
CD38	ANKRD34C
CD40LG	CLSTN2
SLC26A2	PLEKHG1
F5	NFIC
GBA	DIP2A
JAG1	ANKS1B
LEP	PQLC3
PTCH1	PLEKHG3
PKLR	CCDC85C
PMM2	WNK2
PTEN	NTRK2
SGCD	CEP72
SRD5A2	CACNA1D
THBD	XKR6
UMPS	GNPNAT1
CHM	FAM83H
CYBB	NR4A1
GPD2	SENP1
HOXA13	WNT10B
ADH6	PPP6R2
CACNA1B	DRD3
CHRNB2	FAM131A
CYP3A7	RPUSD1
CYP11A1	KCNG3
FOLR2	CAMK4
GABRA3	CDC23
GABRA4	COMMD10
GRIK3	BTRC
HPGD	SLC22A30
KCNJ2	KCTD12B
RPL27A	EIF2D
STX16	CDH7
RORC	GIT2
ZNF425	TRPV4
MED11	FMNL1
C4ORF3	AASDH
PIM3	ARHGAP24
PLEKHA1	SLC44A1
PHETA2	SPSB1
PDE4DIP	PGPEP1L
ZNF280D	CCNYL1
OR8D1	FRMD5
PARVB	PROKR2
TSPYL6	CACNA2D2
ZNF740	SLC39A3
OR10H5	PTTG1IP
OR10K2	GM4767
OR2M3	KLHL15
LRRC55	TNFRSF14
OR6B1	ANKDD1A
OR9Q2	ADRA1A
NFKBIZ	SLC4A7
ZNF780B	RAPGEF3
WDR33	EXD1
ZNF483	LZTS3
BRWD1	LYPD6B
IGFBPL1	LRRIQ3
BUB3	EPHA10
CNOT4	FEV
TPST2	ADCY10
SLX4IP	A230072I06RIK
C12ORF29	ARPP21
DNAAF9	CEP57
IRAK1BP1	SYNGR2
CLVS2	GM14295
TMEM201	0610010F05RIK
IBA57	GM10277
TECRL	ATF2
HACD4	ZFP458
LDLRAD1	SLC12A1
PDLIM5	WAC
MVB12B	1110002E22RIK
FAM221B	CAMTA1
ARGFX	CFAP100
SLC25A53	SNRNP70
DDX60L	PPP1R14A
SNX30	GRM1
HYKK	DNA2
PLIN5	POU6F2
FLG2	FRMPD2
MRPL22	TMEM184B
LLGL2	TMEM241
RFFL	VLDLR
SFMBT2	RBMX
LIN52	ZFX
CD34	SHC4
SLC35F1	PIP5K1A
PCARE	CCDC149
DNAJB14	CMKLR1
AIPL1	ZSCAN12
PAIP2	SKA1
WIPI2	NAA30
ZNF704	XPOT
ITPRIPL2	DAG1
RGS21	LGALS8
MRGPRE	RBMS3
ATP6V1E1	MAST4
ELMO1	TAOK1
USP9X	CDS2
INSYN1	TKT
CHIC1	RASGRF1
MDH1B	TOR1AIP1
FOXL2NB	SOGA1
MCHR2	KCTD20
PAQR3	INPP5E
PGP	RBBP5
USP44	USP47
PSPC1	U2SURP
NUPR1	CDCA4
TMEM8B	AFG1L
IQCJ	BRI3BP
TMEM237	HNRNPA3
CLCC1	TIMM10B
TACR3	NR3C1
TF	HDHD2
HNRNPUL2	URGCP
GXYLT2	SLC35A3
SNED1	CHODL
MEGF9	EBF1
VWC2L	CHTF8
KIR2DL4	TRAF3
FRG2B	BOLL
JMJD6	GK5
FOXD4L6	SRRM1
AKT1S1	LCOR
RNF169	MTMR3
TIFAB	SYT7
PSMB11	INPP4A
TMEM192	BCAT1
KNG1	CAPN6
ZFYVE16	CBX2
ACVR2B	EHF
NCBP3	EMP2
PPP4R3B	GABRA2
SMIM4	MTPN
BAAT	HOXD12
SLC44A5	NIPSNAP1
EIF4E3	INTS6
TVP23C	PIK3CA
TMPRSS2	PPIA
FKBP7	ALDH1A2
CLHC1	SCN7A
RAB29	STAG1
PPIAL4C	TEAD1
GGCX	TNFAIP1
PTPN18	ABCG1
ANK1	CDK6
IRAK3	DIO2
ITPK1	EFNA5
NDE1	FGFR2
ZFTA	NR6A1
GOLGA6L6	GNB5
CCSER1	HIPK3
HHLA1	HMGA2
HTR3D	HOXC13
VPS37A	HP1BP3
UBE2QL1	IL6ST
FAM185A	IRS1
LRTOMT	LMO4
SMIM20	SMAD2
POTEM	NNAT
FKBP5	NRF1
ANXA6	PDE3B
ZNF737	PRKCE
OR6P1	RFX3
CHFR	SCN8A
RBMXL1	STX3
ANKRD33B	TBPL1
ASXL1	NR2C2
CLCF1	SPRY4
PLPPR4	SLC7A11
STIM2	ADD2
IFITM10	SP100
CELF3	HDGFL3
DGCR2	SHROOM3
RSKR	HS6ST1
MNAT1	BCL11A
CFAP251	NUP50
TM4SF18	EMCN
SLC25A22	NFAT5
CHMP3	STAM2
YIPF6	GRIA4
GPR35	HTRA2
XIRP1	ARIH1
ATP5MF-PTCD1	LMBR1
CCDC169	TMOD1
NT5C1B-RDH14	STK32B
KAT7	EIF4E2
ISY1	SYNJ2BP
LETM2	POLR3D
ST20-MTHFS	WDR13
PGM3	CCDC50
NDUFB5	WDR48
ZNF821	MRFAP1
ASB11	MRRF
BMPR2	SRPX2
CDRT4	COA7
TVP23C-CDRT4	CPM
RFC1	USP15
JAM3	ARHGAP42
PLA2G4E	DRAM1
CD86	IST1
RNF40	B3GNT3
BACE1	LUC7L
BZW1	BRAP
GHR	JAKMIP3
TTC34	STEAP2
TAF1C	FAM234B
CD2BP2	TMX4
FHL3	ZMYM2
ARID5B	RIPOR2
RCAN3	ARFRP1
RND3	ATXN3
UQCRB	COL25A1
CD48	CHST15
CSE1L	CCDC93
APOM	CNIH4
GNAI1	ACAP2
GPAT3	RAB27B
CMKLR1	N4BP1
ZSCAN12	E2F6
SKA1	SPRED1
NAA30	DERL2
XPOT	PCDHGA1
DAG1	ELAC1
LGALS8	NSD3
RBMS3	USP22
MAST4	SCUBE3
TAOK1	TMEM263
CDS2	TMEM151B
TKT	LRIG2
RASGRF1	MAF
TOR1AIP1	LIN28B
SOGA1	TTC9
KCTD20	FBXO33
INPP5E	TMOD2
RBBP5	LDB3
USP47	UHRF1BP1
U2SURP	PHF3
CDCA4	TRNP1
AFG1L	DGKI
BRI3BP	CTCFL
HNRNPA3	INO80D
TIMM10B	NIN
NR3C1	BACH2
HDHD2	CREM
URGCP	LAIR1
SLC35A3	SMIM13
CHODL	ATE1
EBF1	CNTFR
CHTF8	LRRC27
TRAF3	NUCKS1
BOLL	TTC39A
GK5	RALGPS2
SRRM1	FBXO44
LCOR	FAM219B
MTMR3	ASXL3
SYT7	NCALD
INPP4A	ABAT
BCAT1	NPFFR1
CAPN6	CYP26B1
CBX2	RUNDC3A
EHF	CSGALNACT1
EMP2	PRLR
GABRA2	CIPC
MTPN	ZEB2
HOXD12	E2F3
NIPSNAP1	FRMPD4
INTS6	FOXJ3
PIK3CA	SYTL4
PPIA	LRRC7
ALDH1A2	AZIN2
SCN7A	ANKRD23
STAG1	MEF2D
TEAD1	MTERF4
TNFAIP1	MBD2
ABCG1	NAALADL2
CDK6	MAG
DIO2	PDE7B
EFNA5	TMTC1
FGFR2	PIK3R3
NR6A1	TMEM268
GNB5	DENND11
HIPK3	GUCY1A1
HMGA2	ACP2
HOXC13	CLMP
HP1BP3	ICMT
IL6ST	ZKSCAN8
IRS1	COX15
LMO4	MCHR1
SMAD2	RHOQ
NNAT	RHOT2
NRF1	HIP1
PDE3B	SEC14L4
PRKCE	CPPED1
RFX3	SORD
SCN8A	LARS2
STX3	RPS15A
TBPL1	ASXL2
NR2C2	SHE
SPRY4	CRTC3
SLC7A11	C2CD2
ADD2	SLC31A1
SP100	HSPBAP1
HDGFL3	FAXC
SHROOM3	CORO2B
HS6ST1	PRR11
BCL11A	UBN2
NUP50	SAMD12
EMCN	RNF150
NFAT5	UST
STAM2	UBXN7
GRIA4	MB21D2
HTRA2	SERTM1
ARIH1	ERC1
LMBR1	DIXDC1
TMOD1	SEC22C
STK32B	SCAI
EIF4E2	C1RL
SYNJ2BP	AIDA
POLR3D	SETX
WDR13	ZBTB40
CCDC50	PAQR9
WDR48	CFAP300
MRFAP1	LRRC47
MRRF	HOOK3
SRPX2	PLXDC2
COA7	PHF21A
CPM	LCORL
USP15	PRSS8
ARHGAP42	ATXN7
DRAM1	ST3GAL1
IST1	CAMKK2
B3GNT3	EZH1
LUC7L	KCNJ6
BRAP	KCNB1
JAKMIP3	RAB30
STEAP2	IGSF11
FAM234B	TMEM245
TMX4	CREB5
ZMYM2	MGAT5
RIPOR2
ARFRP1
ATXN3
COL25A1
CHST15
CCDC93
CNIH4
ACAP2
RAB27B
N4BP1
E2F6
SPRED1
DERL2
PCDHGA1
ELAC1
NSD3
USP22
SCUBE3
TMEM263
TMEM151B
LRIG2
MAF
LIN28B
TTC9
FBXO33
TMOD2
LDB3
UHRF1BP1
PHF3
TRNP1
DGKI
CTCFL
INO80D
NIN
BACH2
CREM
LAIR1
SMIM13
ATE1
CNTFR
LRRC27
NUCKS1
TTC39A
RALGPS2
FBXO44
FAM219B
ASXL3
NCALD
ABAT
NPFFR1
CYP26B1
RUNDC3A
CSGALNACT1
PRLR
CIPC
ZEB2
E2F3
FRMPD4
FOXJ3
SYTL4
LRRC7
AZIN2
ANKRD23
MEF2D
MTERF4
MBD2
NAALADL2
MAG
PDE7B
TMTC1
PIK3R3
TMEM268
DENND11
GUCY1A1
ACP2
CLMP
ICMT
ZKSCAN8
COX15
MCHR1
RHOQ
RHOT2
HIP1
SEC14L4
CPPED1
SORD
LARS2
RPS15A
ASXL2
SHE
CRTC3
C2CD2
SLC31A1
HSPBAP1
FAXC
CORO2B
PRR11
UBN2
SAMD12
RNF150
UST
UBXN7
MB21D2
SERTM1
ERC1
DIXDC1
SEC22C
SCAI
C1RL
AIDA
SETX
ZBTB40
PAQR9
CFAP300
LRRC47
HOOK3
PLXDC2
PHF21A
LCORL
PRSS8
ATXN7
ST3GAL1
CAMKK2
EZH1
KCNJ6
KCNB1
RAB30
IGSF11
TMEM245
CREB5
MGAT5
